# Supplementary material for: Total Outflow of High-Density Lipoprotein–Cholesteryl Esters from Plasma Is Decreased in a Model of 3/4 Renal Mass Reduction
Source: Int J Mol Sci. 2023 Dec 4;24(23):17090. doi: 10.3390/ijms242317090 (PMC10707367; doi:10.3390/ijms242317090)
Supplement: Supplementary file 1 [file ijms-24-17090-s001.zip]

Archive with 1 entries (1 files):
- ijms-2721678-supplementary.pdf
